# Supplementary material for: Glycosylated SARS-CoV-2 RBD Antigens Expressed in Glycoengineered Yeast Induce Strong Immune Responses Through High Antigen–Alum Adsorption
Source: Biomolecules. 2025 Aug 15;15(8):1172. doi: 10.3390/biom15081172 (PMC12384197; doi:10.3390/biom15081172)
Supplement: Supplementary file 1 [file biomolecules-15-01172-s001.zip]

Archive with 1 entries (1 files):
- biomolecules-3713016-supplementary.pdf
